# Supplementary material for: Excess years of life lost to COVID-19 and other causes of death by sex, neighbourhood deprivation, and region in England and Wales during 2020: A registry-based study
Source: PLoS Med. 2022 Feb 15;19(2):e1003904. doi: 10.1371/journal.pmed.1003904 (PMC8846534; doi:10.1371/journal.pmed.1003904)
Supplement: S1 File — (DO) [file pmed.1003904.s003.do]

cd "C:\Users\Evan\Dropbox (The University of Manchester)\Shared\#7COVID19 IMD v3\"
local timepoint=52
foreach x in "01-EW_aggregate" "02-EW_by_deprivation" "03-EW_by_region" ///
"05-EW_by_sex" "09-all_newey" {
 	qui do "`x'.do"
	callits `timepoint'
}
foreach x in "11-EW_aggregate_per100k" "12-EW_by_deprivation_per100k" "13-EW_by_region_per100k" ///
"15-EW_by_sex_per100k" "19-all_newey_per100k" {
 	qui do "`x'.do"
	callits `timepoint'
}
cd "C:\Users\Evan\Dropbox (The University of Manchester)\Shared\#7COVID19 IMD v3\"
foreach x in "04-EW_by_regionXdeprivation" "14-EW_by_regionXdeprivation_per100k" {
 	qui do "`x'.do"
	callits `timepoint'
}

//notes
*https://www.paho.org/hq/dmdocuments/2012/PAHO-Age-standardized-mortality-rates-2009.pdf
