# Supplementary material for: Excess years of life lost to COVID-19 and other causes of death by sex, neighbourhood deprivation, and region in England and Wales during 2020: A registry-based study
Source: PLoS Med. 2022 Feb 15;19(2):e1003904. doi: 10.1371/journal.pmed.1003904 (PMC8846534; doi:10.1371/journal.pmed.1003904)
Supplement: S2 File — (DO) [file pmed.1003904.s004.do]

//ITS regression analyses
set more off
set maxiter 20
*ssc install log2html
*net install scheme-modern, from("https://raw.githubusercontent.com/mdroste/stata-scheme-modern/master/")
*set scheme modern, perm
*ssc install palettes,replace
*ssc install colrspace, replace
capture program drop _all
capture log close _all

//regression commands - practice level since ITSA can only deal with linear regressions
program callits
	local dir0 "C:\Users\vagel\Dropbox (The University of Manchester)\Shared\"
	local dir1 "`dir0'\#7COVID19 IMD v3\"
	local dir2 "`dir1'\graphs\"
	local dir3 "`dir1'\data\"
	local dir6 "`dir1'\logs\"
	local dir7 "`dir1'\paper\appendix2\eps\"
	local dir8 "`dir0'\#7COVID19 IMD v2\"
	local dir9 "`dir8'\data\"
	capture mkdir "`dir2'"
	capture mkdir "`dir4'"
	capture mkdir "`dir6'"
	local wlist "paper\ paper\appendix2\ paper\appendix2\eps\"
	forvalues i=1(1)`=wordcount("`wlist'")' {
		capture mkdir "`dir1'\`=word("`wlist'",`i')'"
	}
	cd "`dir1'"
	//last date XX/XX/2021 (week XX ended 20th Nov). need to go back 7 weeks so include up to week 52
	local timepoint=`1'
	tempfile tempf tempg temph
	
	//log open
	qui log using "`dir6'01_England-Wales_weekly", name(log1) smcl replace
	
	//England and Wales as aggregate
	di as text "England and Wales as aggregate"
	qui use "`dir8'ONSEngland.dta", clear
	qui drop if year<=2014
	qui drop if year==2020 & week>`timepoint'
	//add weeks up to 52 for 2020
	qui save `tempf',replace
	qui keep time time2 year week
	qui keep if year==2019
	qui replace year=2020
	qui replace time=time+52
	qui replace time2=time2+52
	qui merge 1:1 time using `tempf', nogen
	sort time
	label var aindx "All other indirect deaths"
	
	//plot weekly deaths by category
	foreach y in adir dresp dcardx dneop aindx tot {
	    preserve
		local foo`y': var label `y'
		local foo`y'=strlower("`foo`y''")
		foreach x in 2015 2019 2020 {
			qui keep if year>=`x'	
			twoway (tsline yll`y'), ylabel(,labsize(2.5) format(%4.0fc) angle(0)) ytitle("YLL: `foo`y''", size(small)) ///
			xtitle("time", size(small))
			graph export "`dir2'1_timetrend_`y'_f`x'.png", width(1200) replace
			graph export "`dir7'1_timetrend_`y'_f`x'.eps", replace
			graph close
		}
		restore
	}
	qui save `tempf', replace
	
	***
	capture use "`dir1'ASMREngland.dta", clear
	if _rc!=0 {
	    local tmpstr "time time2 year week ASMRm_tot ASMRf_tot ASMRt_tot ASMRmlo_tot ASMRmup_tot ASMRflo_tot ASMRfup_tot ASMRtlo_tot ASMRtup_tot ASMRm_aindx"
		local tmpstr "`tmpstr'  ASMRf_aindx ASMRt_aindx ASMRmlo_aindx ASMRmup_aindx ASMRflo_aindx ASMRfup_aindx ASMRtlo_aindx ASMRtup_aindx ASMRm_dneop"
		local tmpstr "`tmpstr' ASMRf_dneop ASMRt_dneop ASMRmlo_dneop ASMRmup_dneop ASMRflo_dneop ASMRfup_dneop ASMRtlo_dneop ASMRtup_dneop ASMRm_dcardx ASMRf_dcardx"
		local tmpstr "`tmpstr' ASMRt_dcardx ASMRmlo_dcardx ASMRmup_dcardx ASMRflo_dcardx ASMRfup_dcardx ASMRtlo_dcardx ASMRtup_dcardx ASMRm_dresp ASMRf_dresp ASMRt_dresp"
		local tmpstr "`tmpstr' ASMRmlo_dresp ASMRmup_dresp ASMRflo_dresp ASMRfup_dresp ASMRtlo_dresp ASMRtup_dresp ASMRm_adir ASMRf_adir ASMRt_adir ASMRmlo_adir"
		local tmpstr "`tmpstr' ASMRmup_adir ASMRflo_adir ASMRfup_adir ASMRtlo_adir ASMRtup_adir"		
	    qui import excel "`dir1'ASMREngland.xlsx", sheet("Sheet1") firstrow clear
		local cntr=0
		foreach v of var * {
		    local cntr = `cntr'+1
			qui rename `v' `=word("`tmpstr'",`cntr')'
		}
		qui replace time2=time2+3
		qui replace time=time2
		qui tsset time, weekly
		//add bank holiday data
		forvalues i=1(1)7 {
			qui gen tempd`i'=.
			qui replace tempd`i'=(time2+9)*7+`i'
			format tempd`i' %td
		}
		qui save `temph', replace
		forvalues i=1(1)7 {
			qui use "`dir9'BH.dta", clear
			qui keep date
			qui rename date tempd`i'
			qui merge 1:1 tempd`i' using `temph'
			qui drop if _merge==1
			qui replace _merge=0 if _merge==2
			qui replace _merge=1 if _merge==3
			rename _merge tmerge`i'
			label drop _merge
			qui save `temph', replace
		}
		sort time
		//number of BHs (excluding weekends in week)
		qui egen bhnum=rowtotal(tmerge*)
		label var bhnum "Bank holidays (excluding weekends)"
		//information whether Friday is a BH or Friday and Thursday
		//since only 1st week affected by both Friday and Thursday, only modelling Friday
		qui gen bhfrit=0
		qui replace bhfrit=1 if tmerge7==1
		qui gen bhfril=0
		qui replace bhfril=1 if tmerge7[_n-1]==1
		//first week is weird, the only week with Thu/Fri BH in last week
		qui replace bhfril=1 if time2==2860
		label var bhfrit "Bank holiday Friday (this week)"
		label var bhfril "Bank holiday Friday (last week)"		
		qui drop tempd* tmerge*
		qui compress		
		qui save "`dir1'ASMREngland.dta"
	}
	***	
	//plot ASMRE
	foreach y in adir dresp dcardx dneop aindx tot {	
		preserve
		foreach x in 2015 2019 2020 {
			qui keep if year>=`x'	
			twoway rarea ASMRmlo_`y' ASMRmup_`y' time, color(gs12) ///
			|| rarea ASMRflo_`y' ASMRfup_`y' time, color(gs12) ///
			|| tsline ASMRm_`y', color(navy) ///
			|| tsline ASMRf_`y', color(maroon) ///
			/*yscale(range(0 100))*/ ylabel(/*0(10)100*/, labsize(2.5) format(%4.0fc) angle(0)) ytitle("AAMR per 100,000 population: `foo`y''", size(small)) ///
			xtitle("time", size(small)) ///
			legend(size(2.5) order(3 4 1)) ///
			legend(pos(3)) ///
			legend(rows(1) label(3 "Males")) ///
			legend(rows(2) label(4 "Females")) ///
			legend(rows(3) label(1 "95% CI")) ///
			note(`"AAMR: age-adjusted mortality rate using the 2020-2025 WHO reference population (see {browse "https://www.who.int/healthinfo/paper31.pdf"})"', size(tiny))
			graph export "`dir2'1_ASMRtrend_`y'_f`x'.png", width(1200) replace
			graph export "`dir7'1_ASMRtrend_`y'_f`x'.eps", replace
			graph close
		}
		restore
	}	
	
	qui use `tempf', clear
	//loop for excess mortality
	foreach y in adir dresp dcardx dneop aindx tot {		
		//predict from week 9 onwards
		capture drop dtemp
		qui gen dtemp=yll`y'
		qui replace dtemp=. if time2>=3128
		*capture noi regress dtemp i.week time pop1	
		capture noi newey dtemp i.week pop1, lag(52)
		*capture noi newey dtemp i.week, lag(52)
		qui predict lpest`y', xb
		qui predict lpser`y', stdp
		label var lpest`y' "Predicted YLL: `foo`y''"
		preserve
		foreach x in 2015 2019 2020 {
			qui keep if year>=`x'	
			twoway (tsline lpest`y' yll`y'), ///
			ytitle("YLL: `foo`y''", size(3)) ///
			xlabel(, labsize(2.5) angle(45)) ///
			legend(order(2 1)) ///			
			legend(pos(6)) ///
			legend(rows(1) label(2 "Observed") label(1 "Predicted"))
			graph export "`dir2'1_timetrend-model_`y'_f`x'.png", width(1200) replace	
			graph export "`dir7'1_timetrend-model_`y'_f`x'.eps", replace	
			graph close
		}
		restore
		***
		preserve
		//3 week average plot
		qui tssmooth ma mayhat2`y' = lpest`y', window(2 1)
		qui tssmooth ma ma`y' = yll`y', window(2 1)	
		foreach x in 2015 2019 2020 {
			qui keep if year>=`x'	
			twoway (tsline mayhat2`y' ma`y'), ///
			ytitle("YLL: `foo`y''", size(3)) ///
			xlabel(, labsize(2.5) angle(45)) ///
			legend(order(2 1)) ///				
			legend(pos(6)) ///
			legend(rows(1) label(2 "Observed") label(1 "Predicted"))
			graph export "`dir2'1_timetrendma3-model_`y'_f`x'.png", width(1200) replace	
			graph export "`dir7'1_timetrendma3-model_`y'_f`x'.eps", replace	
			graph close
		}		
		restore
		***		
		//excess mortality in 2020
		qui gen ees`y' = yll`y'-lpest`y'
		qui gen elo`y' = yll`y'-(lpest`y'+1.96*lpser`y')
		qui gen eup`y' = yll`y'-(lpest`y'-1.96*lpser`y')
		preserve
		//excess deaths graph
		foreach x in 2015 2019 2020 {
			qui keep if year>=`x'
			twoway rarea eup`y' elo`y' time, color(gs12) ///
			|| tsline ees`y', color(maroon) ///
			legend(order(2 1)) ///
			legend(pos(6)) ///
			legend(rows(1) label(2 "Excess YLL `foo`y''") label(1 "95%CI"))
			graph export "`dir2'1_timetrend-excess_`y'_f`x'.png", width(1200) replace	
			graph export "`dir7'1_timetrend-excess_`y'_f`x'.eps", replace	
			graph close		    
		}		
		restore
	}
	
	//summaries
	foreach y of varlist adir dresp dcardx dneop aindx tot {	
		di _newline(2) as text "Excess YLL: `foo`y''"
		sum ees`y' if time2>=3130, detail
		di as text "Sum from week 11 in 2020: " as res %10.0f `=round(r(sum),1)'
	}		
	
	//list predictions
	foreach y in adir dresp dcardx dneop aindx tot {	
		di _newline(2) as text "YLL: `foo`y''"
		qui gen var=((ees`y'-elo`y')/invnormal(.975))^2
		format var %10.0f 
		list time time2 year week yll`y' ees`y' elo`y' eup`y' var if year==2020, clean noobs 
		qui drop var
	}
	
	//log close
	qui log close _all
	***some issue with log2html and double downward slashes
	qui log2html "`dir6'01_England-Wales_weekly", replace ti("England and Wales")
end
