# Supplementary material for: Excess years of life lost to COVID-19 and other causes of death by sex, neighbourhood deprivation, and region in England and Wales during 2020: A registry-based study
Source: PLoS Med. 2022 Feb 15;19(2):e1003904. doi: 10.1371/journal.pmed.1003904 (PMC8846534; doi:10.1371/journal.pmed.1003904)
Supplement: S3 File — (DO) [file pmed.1003904.s005.do]

//ITS regression analyses
set more off
set maxiter 20
*ssc install log2html
*net install scheme-modern, from("https://raw.githubusercontent.com/mdroste/stata-scheme-modern/master/")
*set scheme modern, perm
*ssc install palettes,replace
*ssc install colrspace, replace
capture program drop _all
capture log close _all

//ITS with count data
program callits
	local dir0 "C:\Users\Evan\Dropbox (The University of Manchester)\Shared\"
	local dir1 "`dir0'\#7COVID19 IMD v3\"
	local dir2 "`dir1'\graphs\"
	local dir3 "`dir1'\data\"
	local dir4 "`dir1'\graphs\IMD\"
	local dir6 "`dir1'\logs\"
	local dir7 "`dir1'\paper\appendix2\eps\"
	local dir8 "`dir0'\#7COVID19 IMD v2\"
	local dir9 "`dir8'\data\"
	capture mkdir "`dir2'"
	capture mkdir "`dir4'"
	capture mkdir "`dir6'"
	capture mkdir "`dir7'"
	capture mkdir "`dir8'"
	local wlist "paper\ paper\appendix2\ paper\appendix2\eps\"
	forvalues i=1(1)`=wordcount("`wlist'")' {
		capture mkdir "`dir1'\`=word("`wlist'",`i')'"
	}
	cd "`dir1'"
	local timepoint=`1'
	tempfile tempf tempg temph
	qui use "`dir8'ONSEngland_imd.dta", clear
	qui drop if year<=2014
	qui drop if year==2020 & week>`timepoint'
	//add weeks up to 52 for 2020
	qui save `tempf',replace
	qui keep time time2 year week IMDqt
	qui keep if year==2019
	qui duplicates drop week IMDqt, force
	qui replace year=2020
	qui replace time=time+52
	qui replace time2=time2+52
	qui merge 1:m time IMDqt using `tempf', nogen
	sort time IMDqt
	label var aindx "All other indirect deaths"
	
	//save labels
	foreach y of varlist adir-pop1 {
		local foo`y': var label `y'
		local foo`y'=strlower("`foo`y''")			
	}
			
	*qui replace IMDqt=0 if IMDqt==.
	qui drop if IMDqt==.
	label define imdlbl 0 "missing" 1 "1: least deprived" 5 "5: most deprived"
	label val IMDqt imdlbl
	sort time IMDqt
	qui save `tempg', replace
	//need to reshape here
	qui reshape wide adir-pop1 agep* yll*, i(time time2 year week) j(IMDqt)
	qui save `tempf', replace
	
	//log open
	qui log using "`dir6'02_England-Wales_weekly_IMD", name(log1) smcl replace

	//Deprivation domains as aggregate
	di as text "Deprivation quintiles"
	qui use `tempf', clear
	foreach y in adir dresp dcardx dneop aindx tot {
	    preserve	
		foreach x in 2015 2019 2020 {
			qui keep if year>=`x'	
			colorpalette hcl, redblue n(5) nograph
			twoway tsline yll`y'5 yll`y'4 yll`y'3 yll`y'2 yll`y'1 /*`y'0*/, ///
			color(`r(p)') ///
			ytitle("YLL: `foo`y''", size(small)) ///
			xtitle("time", size(small)) ///
			legend(label(1 "Quntile 5: Most deprived") label(2 "Quintile 4") label(3 "Quintile 3") label(4 "Quintile 2") label(5 "Quntile 1: Least deprived") /*label(6 "Missing")*/)
			graph export "`dir4'2_timetrend_imd_`y'_f`x'.png", width(1200) replace
			graph export "`dir7'2_timetrend_imd_`y'_f`x'.eps", replace
			graph close
		}
		restore
	}
	
	***
	qui use "`dir1'ASMREngland.dta", clear
	qui keep time bh*
	qui save `temph', replace
	capture use "`dir1'ASMREngland_imd.dta", clear
	if _rc!=0 {
	    local tmpstr "time time2 year week IMDqt ASMRm_tot ASMRf_tot ASMRt_tot ASMRmlo_tot ASMRmup_tot ASMRflo_tot ASMRfup_tot ASMRtlo_tot ASMRtup_tot ASMRm_aindx"
		local tmpstr "`tmpstr'  ASMRf_aindx ASMRt_aindx ASMRmlo_aindx ASMRmup_aindx ASMRflo_aindx ASMRfup_aindx ASMRtlo_aindx ASMRtup_aindx ASMRm_dneop"
		local tmpstr "`tmpstr' ASMRf_dneop ASMRt_dneop ASMRmlo_dneop ASMRmup_dneop ASMRflo_dneop ASMRfup_dneop ASMRtlo_dneop ASMRtup_dneop ASMRm_dcardx ASMRf_dcardx"
		local tmpstr "`tmpstr' ASMRt_dcardx ASMRmlo_dcardx ASMRmup_dcardx ASMRflo_dcardx ASMRfup_dcardx ASMRtlo_dcardx ASMRtup_dcardx ASMRm_dresp ASMRf_dresp ASMRt_dresp"
		local tmpstr "`tmpstr' ASMRmlo_dresp ASMRmup_dresp ASMRflo_dresp ASMRfup_dresp ASMRtlo_dresp ASMRtup_dresp ASMRm_adir ASMRf_adir ASMRt_adir ASMRmlo_adir"
		local tmpstr "`tmpstr' ASMRmup_adir ASMRflo_adir ASMRfup_adir ASMRtlo_adir ASMRtup_adir"		
	    qui import excel "`dir1'ASMREngland_imd.xlsx", sheet("Sheet1") firstrow clear
		local cntr=0
		foreach v of var * {
		    local cntr = `cntr'+1
			qui rename `v' `=word("`tmpstr'",`cntr')'
		}
		qui replace time=time2
		qui tsset IMDqt time, weekly			
		qui merge m:1 time using `temph', nogen
		qui compress
		qui save "`dir1'ASMREngland_imd.dta"
	}
	***	
	
	//plot ASMRE
	foreach y in adir dresp dcardx dneop aindx tot {
	    qui use "`dir1'ASMREngland_imd", clear
		label define imdlbl 0 "missing" 1 "1: least deprived" 5 "5: most deprived"
		label val IMDqt imdlbl		
		foreach x in 2015 2019 2020 {
			qui keep if year>=`x'
			twoway rarea ASMRmlo_`y' ASMRmup_`y' time, color(gs12) ///
			|| rarea ASMRflo_`y' ASMRfup_`y' time, color(gs12) ///
			|| tsline ASMRm_`y', color(navy) ///
			|| tsline ASMRf_`y', color(maroon) ///
			by(IMDqt, note("") col(2)) ///
			/*yscale(range(0 100))*/ ylabel(/*0(10)100*/, labsize(2.5) format(%4.0fc) angle(0)) ytitle("Age-adjusted mortality rate per 100,000 population: `foo`y''", size(small)) ///
			xtitle("time", size(small)) ///
			xlabel(, labsize(2.5) angle(45)) ///
			legend(size(2.5) order(3 4 1)) ///
			legend(pos(6)) ///
			legend(rows(1) label(3 "Males")) ///
			legend(rows(1) label(4 "Females")) ///
			legend(rows(1) label(1 "95% CI")) ///
			ysize(8) xsize(5)
			graph export "`dir4'2_ASMRtrend_imd_`y'_f`x'.png", width(1200) replace
			graph export "`dir7'2_ASMRtrend_imd_`y'_f`x'.eps", replace
			graph close		    
		}
	}
	
	qui use `tempg', clear
	//Predict for each cause from week 9 onwards
	foreach y in adir dresp dcardx dneop aindx tot {
		qui gen dtemp=yll`y'
		qui replace dtemp=. if time2>=3128
		di _newline(2) as text "model for: `foo`y''"
		*capture noi regress dtemp i.week time i.IMDqt i.IMDqt#c.time pop1			
		capture noi xtscc dtemp i.week i.IMDqt pop1, lag(52)
		*capture noi xtscc dtemp i.week i.IMDqt, lag(52)
		qui predict lpest_`y', xb
		qui predict lpser_`y', stdp
		qui drop dtemp
		label var lpest_`y' "Predicted YLL: `foo`y''"
		preserve
		foreach x in 2015 2019 2020 {
			qui keep if year>=`x'	
			twoway tsline lpest_`y' yll`y', by(IMDqt, note("") col(2)) ///
			ytitle("YLL: `foo`y''", size(3)) ///
			xlabel(, labsize(2.5) angle(45)) ///
			legend(order(2 1)) ///
			legend(pos(6)) ///
			ysize(8) xsize(5) ///
			legend(rows(1) label(2 "Observed") label(1 "Predicted"))
			graph export "`dir4'2_timetrend-model_imd_`y'_f`x'.png", width(1200) replace
			graph export "`dir7'2_timetrend-model_imd_`y'_f`x'.eps", replace
			graph close
		}
		restore
		***
		preserve
		//3 week average plot
		qui tssmooth ma mayhat2_`y' = lpest_`y', window(2 1)
		qui tssmooth ma ma`y' = yll`y', window(2 1)	
		foreach x in 2015 2019 2020 {
			qui keep if year>=`x'	
			twoway tsline mayhat2_`y' ma`y', by(IMDqt, note("") col(2)) ///
			ytitle("YLL: `foo`y''", size(3)) ///
			xlabel(, labsize(2.5) angle(45)) ///
			legend(order(2 1)) ///
			legend(pos(6)) ///
			ysize(8) xsize(5) ///
			legend(rows(1) label(2 "Observed") label(1 "Predicted"))
			graph export "`dir4'2_timetrendma3-model_imd_`y'_f`x'.png", width(1200) replace
			graph export "`dir7'2_timetrendma3-model_imd_`y'_f`x'.eps", replace
			graph close
		}		
		restore
		***				
	}

	//calculate excess mortality
	foreach y in adir dresp dcardx dneop aindx tot {
		//excess mortality in 2020
		qui gen emest`y' = yll`y'-lpest_`y'
		qui gen emlo`y' = yll`y'-(lpest_`y'+1.96*lpser_`y')
		qui gen emup`y' = yll`y'-(lpest_`y'-1.96*lpser_`y')	
		label var emest`y' "`foo`y''"
	}
	qui save `tempg', replace

	//plots excess
	foreach y in adir dresp dcardx dneop aindx tot {
	    qui use `tempg', clear
		//excess deaths graph
		foreach x in 2015 2019 2020 {
			qui keep if year>=`x'
			twoway rarea emup`y' emlo`y' time, color(gs12) ///
			|| tsline emest`y', by(IMDqt, note("") col(2)) ytitle("`foo`y''", size(3)) ///
			xlabel(, labsize(2.5) angle(45)) ///
			legend(order(2 1)) ///
			legend(pos(6)) ///
			ysize(8) xsize(5) ///
			legend(rows(1) label(2 "Excess YLL `foo`y''") label(1 "95%CI"))
			graph export "`dir4'2_timetrend-excess_imd_`y'_f`x'.png", width(1200) replace
			graph export "`dir7'2_timetrend-excess_imd_`y'_f`x'.eps", replace
			graph close		    
		}
	}
	qui use `tempg', clear
	
	//summaries
	local relvar = "IMDqt"
	qui sum `relvar'
	local mn=r(min)
	local mx=r(max)
	foreach y in adir dresp dcardx dneop aindx tot {
	    local foo : var label `y'
		di _newline(2) as text "Excess YLL from week 11 in 2020: `foo`y''"		
		forvalues i=`mn'(1)`mx' {
			qui sum emest`y' if time2>=3130 & `relvar'==`i', detail
			di as text _col(3) "`: label (`relvar') `i'': " _col(30) as res %10.0f `=round(r(sum),1)'
		}
	}		
	
	//list predictions
	sort IMDqt time
	foreach y in adir dresp dcardx dneop aindx tot {
		di _newline(2) as text "YLL: `foo`y''"
		qui gen var=((emest`y'-emlo`y')/invnormal(.975))^2
		format var %10.0f 
		list time time2 year week IMDqt yll`y' emest`y' emlo`y' emup`y' var if year==2020, clean noobs
		qui drop var
	}
	
	//log close
	qui log close _all
	qui log2html "`dir6'02_England-Wales_weekly_IMD", replace ti("By IMD (2019) or WIMD (2014) quintile")
	
end
