# Supplementary material for: Excess years of life lost to COVID-19 and other causes of death by sex, neighbourhood deprivation, and region in England and Wales during 2020: A registry-based study
Source: PLoS Med. 2022 Feb 15;19(2):e1003904. doi: 10.1371/journal.pmed.1003904 (PMC8846534; doi:10.1371/journal.pmed.1003904)
Supplement: S4 File — (DO) [file pmed.1003904.s006.do]

//ITS regression analyses
set more off
set maxiter 20
*ssc install log2html
*net install scheme-modern, from("https://raw.githubusercontent.com/mdroste/stata-scheme-modern/master/")
*set scheme modern, perm
*ssc install palettes,replace
*ssc install colrspace, replace
capture program drop _all
capture log close _all

//ITS with count data
program callits
	local dir0 "C:\Users\Evan\Dropbox (The University of Manchester)\Shared\"
	local dir1 "`dir0'\#7COVID19 IMD v3\"
	local dir2 "`dir1'\graphs\"
	local dir3 "`dir1'\data\"
	local dir4 "`dir1'\graphs\SHA\"
	local dir6 "`dir1'\logs\"
	local dir7 "`dir1'\paper\appendix2\eps\"
	local dir8 "`dir0'\#7COVID19 IMD v2\"
	local dir9 "`dir8'\data\"
	capture mkdir "`dir2'"
	capture mkdir "`dir4'"
	capture mkdir "`dir6'"
	capture mkdir "`dir7'"
	capture mkdir "`dir8'"
	local wlist "paper\ paper\appendix2\ paper\appendix2\eps\"
	forvalues i=1(1)`=wordcount("`wlist'")' {
		capture mkdir "`dir1'\`=word("`wlist'",`i')'"
	}
	cd "`dir1'"
	local timepoint=`1'
	tempfile tempf tempg temph
	qui use "`dir8'ONSEngland_regions.dta", clear
	qui drop if year<=2014
	qui drop if year==2020 & week>`timepoint'
	//add weeks up to 52 for 2020
	qui save `tempf',replace
	qui keep time time2 year week sha11cd_por
	qui keep if year==2019
	qui duplicates drop week sha11cd_por, force
	qui replace year=2020
	qui replace time=time+52
	qui replace time2=time2+52
	qui merge 1:m time sha11cd_por using `tempf', nogen
	sort time sha11cd_por
	label var aindx "All other indirect deaths"
	
	//save labels
	foreach y of varlist adir-pop1 {
		local foo`y': var label `y'
		local foo`y'=strlower("`foo`y''")			
	}
			
	qui drop if sha11cd_por==.
	sort time sha11cd_por
	qui save `tempg', replace
	//need to reshape here
	qui reshape wide adir-pop1 agep* yll*, i(time time2 year week) j(sha11cd_por)
	qui save `tempf', replace
	
	//log open
	qui log using "`dir6'03_England-Wales_weekly_SHA", name(log1) smcl replace

	//Regions as aggregate 
	di as text "Regions"
	qui use `tempf', clear
/*	foreach y in adir dresp dcardx dneop aindx tot {
	    preserve	
		foreach x in 2015 2019 2020 {
			qui keep if year>=`x'	
			colorpalette hcl, qualitative n(11) nograph
			twoway tsline yll`y'1 yll`y'2 yll`y'3 yll`y'4 yll`y'5 yll`y'6 yll`y'7 yll`y'8 yll`y'9 yll`y'10 yll`y'11 , ///
			color(`r(p)') ///
			ytitle("YLL: `foo`y''", size(small)) ///
			xtitle("time", size(small)) ///
			legend(label(1 "North East") label(2 "North West") label(3 "Yorkshire & Humber") ///
			label(4 "East Midlands") label(5 "West Midlands") label(6 "East of England") label(7 "London") ///
			label(8 "South East Coast") label(9 "South Central") label(10 "South West") label(11 "Wales"))
			graph export "`dir4'3_timetrend_sha_`y'_f`x'.png", width(1200) replace
			graph export "`dir7'3_timetrend_sha_`y'_f`x'.eps", replace
			graph close
		}
		restore
	}	
*/	
	foreach y in adir dresp dcardx dneop aindx tot {
	    preserve	
		label var yll`y'1 "North East"
		label var yll`y'2 "North West"
		label var yll`y'3 "Yorkshire & Humber"	
		label var yll`y'4 "East Midlands"
		label var yll`y'5 "West Midlands"
		label var yll`y'6 "East of England"
		label var yll`y'7 "London"
		label var yll`y'8 "South East Coast"
		label var yll`y'9 "South Central"
		label var yll`y'10 "South West"
		label var yll`y'11 "Wales"		
		//sort on total number of deaths
		matrix A=(1,2,3,4,5,6,7,8,9,10,11\.,.,.,.,.,.,.,.,.,.,.)
		forvalues i=1(1)11 {
			qui sum yll`y'`i' if time2>=3128
			matrix A[2,`i']=r(sum)
		}		
		mata st_matrix("B",sort(st_matrix("A")',2)')	
		foreach x in 2015 2019 2020 {
			qui keep if year>=`x'	
			colorpalette hcl, heat n(11) nograph
			twoway tsline yll`y'`=B[1,11]' yll`y'`=B[1,10]' yll`y'`=B[1,9]' yll`y'`=B[1,8]' ///
			yll`y'`=B[1,7]' yll`y'`=B[1,6]' yll`y'`=B[1,5]' yll`y'`=B[1,4]' yll`y'`=B[1,3]' ///
			yll`y'`=B[1,2]' yll`y'`=B[1,1]' , ///
			color(`r(p)') ///
			ytitle("YLL: `foo`y''", size(small)) ///
			xtitle("time", size(small)) 
			graph export "`dir4'3_timetrend_sha_`y'_f`x'.png", width(1200) replace
			graph export "`dir7'3_timetrend_sha_`y'_f`x'.eps", replace
			graph close
		}
		restore
	}
	
	***
	qui use "`dir1'ASMREngland.dta", clear
	qui keep time bh*
	qui save `temph', replace
	capture use "`dir1'ASMREngland_regions.dta", clear
	if _rc!=0 {
	    local tmpstr "time time2 year week sha11cd_por ASMRm_tot ASMRf_tot ASMRt_tot ASMRmlo_tot ASMRmup_tot ASMRflo_tot ASMRfup_tot ASMRtlo_tot ASMRtup_tot ASMRm_aindx"
		local tmpstr "`tmpstr'  ASMRf_aindx ASMRt_aindx ASMRmlo_aindx ASMRmup_aindx ASMRflo_aindx ASMRfup_aindx ASMRtlo_aindx ASMRtup_aindx ASMRm_dneop"
		local tmpstr "`tmpstr' ASMRf_dneop ASMRt_dneop ASMRmlo_dneop ASMRmup_dneop ASMRflo_dneop ASMRfup_dneop ASMRtlo_dneop ASMRtup_dneop ASMRm_dcardx ASMRf_dcardx"
		local tmpstr "`tmpstr' ASMRt_dcardx ASMRmlo_dcardx ASMRmup_dcardx ASMRflo_dcardx ASMRfup_dcardx ASMRtlo_dcardx ASMRtup_dcardx ASMRm_dresp ASMRf_dresp ASMRt_dresp"
		local tmpstr "`tmpstr' ASMRmlo_dresp ASMRmup_dresp ASMRflo_dresp ASMRfup_dresp ASMRtlo_dresp ASMRtup_dresp ASMRm_adir ASMRf_adir ASMRt_adir ASMRmlo_adir"
		local tmpstr "`tmpstr' ASMRmup_adir ASMRflo_adir ASMRfup_adir ASMRtlo_adir ASMRtup_adir"		
	    qui import excel "`dir1'ASMREngland_regions.xlsx", sheet("Sheet1") firstrow clear
		local cntr=0
		foreach v of var * {
		    local cntr = `cntr'+1
			qui rename `v' `=word("`tmpstr'",`cntr')'
		}
		local str1 "North East"
		local str2 "North West"
		local str3 "Yorkshire and the Humber"
		local str4 "East Midlands"
		local str5 "West Midlands"
		local str6 "East of England"
		local str7 "London"
		local str8 "South East Coast"
		local str9 "South Central"
		local str10 "South West"
		local str11 "Wales"
		qui gen shatmp=0
		label var shatmp "SHA code"
		forvalues i=1(1)11 {
			qui replace shatmp=`i' if sha11cd_por=="`str`i''"
			label define sha11lbl `i' "`str`i''", add
		}
		qui drop if shatmp==0
		label val shatmp sha11lbl
		qui move shatmp sha11cd_por
		qui drop sha11cd_por
		rename shatmp sha11cd_por			
		qui replace time=time2
		qui tsset sha11cd_por time, weekly			
		qui merge m:1 time using `temph', nogen
		qui compress
		qui save "`dir1'ASMREngland_regions.dta"
	}
	***		
	
	//plot ASMRE
	foreach y in adir dresp dcardx dneop aindx tot {
	    qui use "`dir1'ASMREngland_regions", clear
		foreach x in 2015 2019 2020 {
			qui keep if year>=`x'
			twoway rarea ASMRmlo_`y' ASMRmup_`y' time, color(gs12) ///
			|| rarea ASMRflo_`y' ASMRfup_`y' time, color(gs12) ///
			|| tsline ASMRm_`y', color(navy) ///
			|| tsline ASMRf_`y', color(maroon) ///
			by(sha11cd_por, note("") col(3)) ///
			/*yscale(range(0 100))*/ ylabel(/*0(10)100*/, labsize(2.5) format(%4.0fc) angle(0)) ytitle("Age-adjusted mortality rate per 100,000 population: `foo`y''", size(small)) ///
			xtitle("time", size(small)) ///
			xlabel(, labsize(2.5) angle(45)) ///
			legend(size(2.5) order(3 4 1)) ///
			legend(pos(6)) ///
			legend(rows(1) label(3 "Males")) ///
			legend(rows(1) label(4 "Females")) ///
			legend(rows(1) label(1 "95% CI")) ///
			ysize(8) xsize(5)
			graph export "`dir4'3_ASMRtrend_sha_`y'_f`x'.png", width(1200) replace
			graph export "`dir7'3_ASMRtrend_sha_`y'_f`x'.eps", replace
			graph close		    
		}
	}
	
	qui use `tempg', clear
	//Predict for each cause from week 9 onwards
	foreach y in adir dresp dcardx dneop aindx tot {
		qui gen dtemp=yll`y'
		qui replace dtemp=. if time2>=3128
		di _newline(2) as text "model for: `foo`y''"
		*capture noi regress dtemp i.week time i.sha11cd_por i.sha11cd_por#c.time pop1			
		capture noi xtscc dtemp i.week i.sha11cd_por pop1, lag(52)
		qui predict lpest_`y', xb
		qui predict lpser_`y', stdp
		qui drop dtemp
		label var lpest_`y' "Predicted YLL: `foo`y''"
		preserve
		foreach x in 2015 2019 2020 {
			qui keep if year>=`x'	
			twoway tsline lpest_`y' yll`y', by(sha11cd_por, note("") col(3)) ///
			ytitle("YLL: `foo`y''", size(3)) ///
			xlabel(, labsize(2.5) angle(45)) ///
			legend(order(2 1)) ///
			legend(pos(6)) ///
			ysize(8) xsize(5) ///
			legend(rows(1) label(2 "Observed") label(1 "Predicted"))
			graph export "`dir4'3_timetrend-model_sha_`y'_f`x'.png", width(1200) replace
			graph export "`dir7'3_timetrend-model_sha_`y'_f`x'.eps", replace
			graph close
		}
		restore
		***
		preserve
		//3 week average plot
		qui tssmooth ma mayhat2_`y' = lpest_`y', window(2 1)
		qui tssmooth ma ma`y' = yll`y', window(2 1)	
		foreach x in 2015 2019 2020 {
			qui keep if year>=`x'	
			twoway tsline mayhat2_`y' ma`y', by(sha11cd_por, note("") col(3)) ///
			ytitle("YLL: `foo`y''", size(3)) ///
			xlabel(, labsize(2.5) angle(45)) ///
			legend(order(2 1)) ///
			legend(pos(6)) ///
			ysize(8) xsize(5) ///
			legend(rows(1) label(2 "Observed") label(1 "Predicted"))
			graph export "`dir4'3_timetrendma3-model_sha_`y'_f`x'.png", width(1200) replace
			graph export "`dir7'3_timetrendma3-model_sha_`y'_f`x'.eps", replace
			graph close
		}		
		restore
		***					
	}

	//calculate excess mortality
	foreach y in adir dresp dcardx dneop aindx tot {
		//excess mortality in 2020
		qui gen emest`y' = yll`y'-lpest_`y'
		qui gen emlo`y' = yll`y'-(lpest_`y'+1.96*lpser_`y')
		qui gen emup`y' = yll`y'-(lpest_`y'-1.96*lpser_`y')	
		label var emest`y' "`foo`y''"
	}
	qui save `tempg', replace

	//plots excess
	foreach y in adir dresp dcardx dneop aindx tot {
	    qui use `tempg', clear
		//excess deaths graph
		foreach x in 2015 2019 2020 {
			qui keep if year>=`x'
			twoway rarea emup`y' emlo`y' time, color(gs12) ///
			|| tsline emest`y', by(sha11cd_por, note("") col(3)) ytitle("`foo`y''", size(3)) ///
			xlabel(, labsize(2.5) angle(45)) ///
			legend(order(2 1)) ///
			legend(pos(6)) ///
			ysize(8) xsize(5) ///
			legend(rows(1) label(2 "Excess YLL `foo`y''") label(1 "95%CI"))
			graph export "`dir4'3_timetrend-excess_sha_`y'_f`x'.png", width(1200) replace
			graph export "`dir7'3_timetrend-excess_sha_`y'_f`x'.eps", replace
			graph close		    
		}
	}
	qui use `tempg', clear
	
	//summaries
	local relvar = "sha11cd_por"
	qui sum `relvar'
	local mn=r(min)
	local mx=r(max)
	foreach y in adir dresp dcardx dneop aindx tot {
	    local foo : var label `y'
		di _newline(2) as text "Excess YLL from week 11 in 2020: `foo`y''"		
		forvalues i=`mn'(1)`mx' {
			qui sum emest`y' if time2>=3130 & `relvar'==`i', detail
			di as text _col(3) "`: label (`relvar') `i'': " _col(30) as res %10.0f `=round(r(sum),1)'
		}
	}		
	
	//list predictions
	sort sha11cd_por time
	foreach y in adir dresp dcardx dneop aindx tot {
		di _newline(2) as text "YLL: `foo`y''"
		qui gen var=((emest`y'-emlo`y')/invnormal(.975))^2
		format var %10.0f 
		list time time2 year week sha11cd_por yll`y' emest`y' emlo`y' emup`y' var if year==2020, clean noobs
		qui drop var
	}
	
	//log close
	qui log close _all
	qui log2html "`dir6'03_England-Wales_weekly_SHA", replace ti("By Strategic Health Authority")
	
end
