# Supplementary material for: Excess years of life lost to COVID-19 and other causes of death by sex, neighbourhood deprivation, and region in England and Wales during 2020: A registry-based study
Source: PLoS Med. 2022 Feb 15;19(2):e1003904. doi: 10.1371/journal.pmed.1003904 (PMC8846534; doi:10.1371/journal.pmed.1003904)
Supplement: S6 File — (DO) [file pmed.1003904.s008.do]

//ITS regression analyses
set more off
set maxiter 20
*ssc install log2html
*net install scheme-modern, from("https://raw.githubusercontent.com/mdroste/stata-scheme-modern/master/")
*set scheme modern, perm
*ssc install palettes,replace
*ssc install colrspace, replace
capture program drop _all
capture log close _all

//ITS with count data
program callits
	local dir0 "C:\Users\Evan\Dropbox (The University of Manchester)\Shared\"
	local dir1 "`dir0'\#7COVID19 IMD v3\"
	local dir2 "`dir1'\graphs\"
	local dir3 "`dir1'\data\"
	local dir4 "`dir1'\graphs\SEX\"
	local dir6 "`dir1'\logs\"
	local dir7 "`dir1'\paper\appendix2\eps\"
	local dir8 "`dir0'\#7COVID19 IMD v2\"
	local dir9 "`dir8'\data\"
	capture mkdir "`dir2'"
	capture mkdir "`dir4'"
	capture mkdir "`dir6'"
	capture mkdir "`dir7'"
	capture mkdir "`dir8'"
	local wlist "paper\ paper\appendix2\ paper\appendix2\eps\"
	forvalues i=1(1)`=wordcount("`wlist'")' {
		capture mkdir "`dir1'\`=word("`wlist'",`i')'"
	}
	cd "`dir1'"
	local timepoint=`1'
	tempfile tempf tempg temph
	qui use "`dir8'ONSEngland_sex.dta", clear
	qui drop if year<=2014
	qui drop if year==2020 & week>`timepoint'
	//add weeks up to 52 for 2020
	qui save `tempf',replace
	qui keep time time2 year week sex
	qui keep if year==2019
	qui duplicates drop week sex, force
	qui replace year=2020
	qui replace time=time+52
	qui replace time2=time2+52
	qui merge 1:m time sex using `tempf', nogen
	sort time sex
	label var aindx "All other indirect deaths"
	
	//save labels
	foreach y of varlist adir-pop1 {
		local foo`y': var label `y'
		local foo`y'=strlower("`foo`y''")			
	}
			
	qui drop if sex==.
	sort time sex
	qui save `tempg', replace
	//need to reshape here
	qui reshape wide adir-pop1 agep* yll*, i(time time2 year week) j(sex)
	qui save `tempf', replace
	
	//log open
	qui log using "`dir6'05_England-Wales_weekly_SEX", name(log1) smcl replace

	//By sex
	di as text "Sex"
	qui use `tempf', clear
	foreach y in adir dresp dcardx dneop aindx tot {
	    preserve	
		foreach x in 2015 2019 2020 {
			qui keep if year>=`x'	
			colorpalette hcl, redblue n(2) nograph
			twoway tsline yll`y'2 yll`y'1 /*`y'0*/, ///
			color(`r(p)') ///
			ytitle("YLL: `foo`y''", size(small)) ///
			xtitle("time", size(small)) ///
			legend(label(1 "Female") label(2 "Male"))
			graph export "`dir4'5_timetrend_sex_`y'_f`x'.png", width(1200) replace
			graph export "`dir7'5_timetrend_sex_`y'_f`x'.eps", replace
			graph close
		}
		restore
	}
	
	qui use `tempg', clear
	//Predict for each cause from week 9 onwards
	foreach y in adir dresp dcardx dneop aindx tot {
		qui gen dtemp=yll`y'
		qui replace dtemp=. if time2>=3128
		di _newline(2) as text "model for: `foo`y''"
		*capture noi regress dtemp i.week time i.sex i.sex#c.time pop1			
		capture noi xtscc dtemp i.week i.sex pop1, lag(52)
		qui predict lpest_`y', xb
		qui predict lpser_`y', stdp
		qui drop dtemp
		label var lpest_`y' "Predicted YLL: `foo`y''"
		preserve
		foreach x in 2015 2019 2020 {
			qui keep if year>=`x'	
			twoway tsline lpest_`y' yll`y', by(sex, note("") col(1)) ///
			ytitle("YLL: `foo`y''", size(3)) ///
			xlabel(, labsize(2.5) angle(45)) ///
			legend(order(2 1)) ///
			legend(pos(6)) ///
			ysize(8) xsize(5) ///
			legend(rows(1) label(2 "Observed") label(1 "Predicted"))
			graph export "`dir4'5_timetrend-model_sex_`y'_f`x'.png", width(1200) replace
			graph export "`dir7'5_timetrend-model_sex_`y'_f`x'.eps", replace
			graph close
		}
		restore
		***
		preserve
		//3 week average plot
		qui tssmooth ma mayhat2_`y' = lpest_`y', window(2 1)
		qui tssmooth ma ma`y' = yll`y', window(2 1)	
		foreach x in 2015 2019 2020 {
			qui keep if year>=`x'	
			twoway tsline mayhat2_`y' ma`y', by(sex, note("") col(1)) ///
			ytitle("YLL: `foo`y''", size(3)) ///
			xlabel(, labsize(2.5) angle(45)) ///
			legend(order(2 1)) ///
			legend(pos(6)) ///
			ysize(8) xsize(5) ///
			legend(rows(1) label(2 "Observed") label(1 "Predicted"))
			graph export "`dir4'5_timetrendma3-model_sex_`y'_f`x'.png", width(1200) replace
			graph export "`dir7'5_timetrendma3-model_sex_`y'_f`x'.eps", replace
			graph close
		}
		restore
		***					
	}

	//calculate excess mortality
	foreach y in adir dresp dcardx dneop aindx tot {
		//excess mortality in 2020
		qui gen emest`y' = yll`y'-lpest_`y'
		qui gen emlo`y' = yll`y'-(lpest_`y'+1.96*lpser_`y')
		qui gen emup`y' = yll`y'-(lpest_`y'-1.96*lpser_`y')	
		label var emest`y' "`foo`y''"
	}
	qui save `tempg', replace

	//plots excess
	foreach y in adir dresp dcardx dneop aindx tot {
	    qui use `tempg', clear
		//excess deaths graph
		foreach x in 2015 2019 2020 {
			qui keep if year>=`x'
			twoway rarea emup`y' emlo`y' time, color(gs12) ///
			|| tsline emest`y', by(sex, note("") col(1)) ytitle("`foo`y''", size(3)) ///
			xlabel(, labsize(2.5) angle(45)) ///
			legend(order(2 1)) ///
			legend(pos(6)) ///
			ysize(8) xsize(5) ///
			legend(rows(1) label(2 "Excess YLL `foo`y''") label(1 "95%CI"))
			graph export "`dir4'5_timetrend-excess_sex_`y'_f`x'.png", width(1200) replace
			graph export "`dir7'5_timetrend-excess_sex_`y'_f`x'.eps", replace
			graph close		    
		}
	}
	qui use `tempg', clear
	
	//summaries
	local relvar = "sex"
	qui sum `relvar'
	local mn=r(min)
	local mx=r(max)
	foreach y in adir dresp dcardx dneop aindx tot {
	    local foo : var label `y'
		di _newline(2) as text "Excess YLL from week 11 in 2020: `foo`y''"		
		forvalues i=`mn'(1)`mx' {
			qui sum emest`y' if time2>=3130 & `relvar'==`i', detail
			di as text _col(3) "`: label (`relvar') `i'': " _col(30) as res %10.0f `=round(r(sum),1)'
		}
	}	
	
	//list predictions
	sort sex time
	foreach y in adir dresp dcardx dneop aindx tot {
		di _newline(2) as text "YLL: `foo`y''"
		qui gen var=((emest`y'-emlo`y')/invnormal(.975))^2
		format var %10.0f 
		list time time2 year week sex yll`y' emest`y' emlo`y' emup`y' var if year==2020, clean noobs
		qui drop var
	}
	
	//log close
	qui log close _all
	qui log2html "`dir6'05_England-Wales_weekly_SEX", replace ti("By sex")
	
end
