# Supplementary material for: Excess years of life lost to COVID-19 and other causes of death by sex, neighbourhood deprivation, and region in England and Wales during 2020: A registry-based study
Source: PLoS Med. 2022 Feb 15;19(2):e1003904. doi: 10.1371/journal.pmed.1003904 (PMC8846534; doi:10.1371/journal.pmed.1003904)
Supplement: S9 File — (DO) [file pmed.1003904.s011.do]

//ITS regression analyses
set more off
set maxiter 20
*ssc install log2html
*net install scheme-modern, from("https://raw.githubusercontent.com/mdroste/stata-scheme-modern/master/")
*set scheme modern, perm
*ssc install palettes,replace
*ssc install colrspace, replace
capture program drop _all
capture log close _all

//regression commands - practice level since ITSA can only deal with linear regressions
program callits
	local dir0 "C:\Users\Evan\Dropbox (The University of Manchester)\Shared\"
	local dir1 "`dir0'\#7COVID19 IMD v3\"
	local dir2 "`dir1'\graphs\"
	local dir3 "`dir1'\data\"
	local dir6 "`dir1'\logs\"
	local dir7 "`dir1'\paper\appendix2\eps\"
	local dir8 "`dir0'\#7COVID19 IMD v2\"
	capture mkdir "`dir2'"
	capture mkdir "`dir4'"
	capture mkdir "`dir6'"
	local wlist "paper\ paper\appendix2\ paper\appendix2\eps\"
	forvalues i=1(1)`=wordcount("`wlist'")' {
		capture mkdir "`dir1'\`=word("`wlist'",`i')'"
	}
	cd "`dir1'"
	//last date 23/11/2020 (week 47 ended 20th Nov). need to go back 7 weeks so include up to week 40
	local timepoint=`1'
	tempfile tempf tempg
	
	//log open
	qui log using "`dir6'11_England-Wales_weekly_p100k", name(log1) smcl replace
	
	//England and Wales as aggregate
	di as text "England and Wales as aggregate"
	qui use "`dir8'ONSEngland.dta", clear
	qui drop if year<=2014
	qui drop if year==2020 & week>`timepoint'
	//add weeks up to 52 for 2020
	qui save `tempf',replace
	qui keep time time2 year week
	qui keep if year==2019
	qui replace year=2020
	qui replace time=time+52
	qui replace time2=time2+52
	qui merge 1:1 time using `tempf', nogen
	sort time
	label var aindx "All other indirect deaths"

	foreach x in adir dresp dcardx dneop aindx tot {
		qui gen p100k`x'=100000*yll`x'/pop1
		local foo : var label `x'
		label var p100k`x' "YLL `=strlower("`foo'")', per 100k"
		local foo`x': var label p100k`x'
	}
	
	//plot weekly deaths by category
	foreach y in adir dresp dcardx dneop aindx tot {
	    preserve
		foreach x in 2015 2019 2020 {
			qui keep if year>=`x'	
			twoway (tsline p100k`y'), ylabel(,labsize(2.5) format(%4.0fc) angle(0)) ytitle("`foo`y''", size(medsmall)) ///
			xtitle("time", size(small))
			graph export "`dir2'11_timetrend_`y'_f`x'.png", width(1200) replace
			graph export "`dir7'11_timetrend_`y'_f`x'.eps", replace
			graph close
		}
		restore
	}
	qui save `tempf', replace
	
	qui use `tempf'
	//loop for excess mortality
	foreach y in adir dresp dcardx dneop aindx tot {		
		//predict from week 9 onwards
		capture drop dtemp
		qui gen dtemp=yll`y'
		qui replace dtemp=. if time2>=3128
		*capture noi regress dtemp i.week time pop1	
		capture noi newey dtemp i.week pop1, lag(52)
		qui predict lpest`y', xb
		qui predict lpser`y', stdp
		qui gen p100lpest2`y'=100000*lpest`y'/pop1
		label var p100lpest2`y' "Predicted `foo`y''"			
		preserve
		foreach x in 2015 2019 2020 {
			qui keep if year>=`x'	
			twoway (tsline p100lpest2`y' p100k`y'), ///
			ytitle("`foo`y''", size(3)) ///
			xlabel(, labsize(2.5) angle(45)) ///
			legend(order(2 1)) ///				
			legend(pos(6)) ///
			legend(rows(1) label(2 "Observed") label(1 "Predicted"))
			graph export "`dir2'11_timetrend-model_`y'_f`x'.png", width(1200) replace	
			graph export "`dir7'11_timetrend-model_`y'_f`x'.eps", replace	
			graph close
		}
		restore
		***
		preserve
		//3 week average plot
		qui tssmooth ma map100kyhat2`y' = p100lpest2`y', window(2 1)
		qui tssmooth ma map100k`y' = p100k`y', window(2 1)	
		foreach x in 2015 2019 2020 {
			qui keep if year>=`x'	
			twoway (tsline map100kyhat2`y' map100k`y'), ///
			ytitle("`foo`y''", size(3)) ///
			xlabel(, labsize(2.5) angle(45)) ///
			legend(order(2 1)) ///					
			legend(pos(6)) ///
			legend(rows(1) label(2 "Observed") label(1 "Predicted"))
			graph export "`dir2'11_timetrendma3-model_`y'_f`x'.png", width(1200) replace	
			graph export "`dir7'11_timetrendma3-model_`y'_f`x'.eps", replace	
			graph close
		}
		restore
		***
		//excess mortality in 2020
		qui gen ees`y' = yll`y'-lpest`y'
		qui gen elo`y' = yll`y'-(lpest`y'+1.96*lpser`y')
		qui gen eup`y' = yll`y'-(lpest`y'-1.96*lpser`y')
		foreach x of varlist e*`y' {
			qui gen p100k`x'=100000*`x'/pop1
		}			
		preserve
		//excess deaths graph
		foreach x in 2015 2019 2020 {
			qui keep if year>=`x'
			twoway rarea p100keup`y' p100kelo`y' time, color(gs12) ///
			|| tsline p100kees`y', color(maroon) ///
			legend(order(2 1)) ///
			legend(pos(6)) ///
			legend(rows(1) label(2 "Excess `foo`y''") label(1 "95%CI"))
			graph export "`dir2'11_timetrend-excess_`y'_f`x'.png", width(1200) replace	
			graph export "`dir7'11_timetrend-excess_`y'_f`x'.eps", replace	
			graph close		    
		}		
		restore
	}
	
	//summaries
	foreach y of varlist adir dresp dcardx dneop aindx tot {	
		di _newline(2) as text "Excess `foo`y''"
		sum p100kees`y' if time2>=3130, detail
		di as text "Sum from week 11 in 2020: " as res %5.0f `=round(r(sum),1)'
	}		
	
	//list predictions
	foreach y in adir dresp dcardx dneop aindx tot {	
		di _newline(2) as text "`foo`y''"
		qui gen var=((p100kees`y'-p100kelo`y')/invnormal(.975))^2
		format var %10.2f 
		list time time2 year week p100k`y' p100kees`y' p100kelo`y' p100keup`y' var if year==2020, clean noobs 
		qui drop var
	}
	
	//log close
	qui log close _all
	***some issue with log2html and double downward slashes
	qui log2html "`dir6'11_England-Wales_weekly_p100k", replace ti("England and Wales per100k")
end
