# Supplementary material for: Excess years of life lost to COVID-19 and other causes of death by sex, neighbourhood deprivation, and region in England and Wales during 2020: A registry-based study
Source: PLoS Med. 2022 Feb 15;19(2):e1003904. doi: 10.1371/journal.pmed.1003904 (PMC8846534; doi:10.1371/journal.pmed.1003904)
Supplement: S12 File — (DO) [file pmed.1003904.s014.do]

//ITS regression analyses
set more off
set maxiter 20
*ssc install log2html
*net install scheme-modern, from("https://raw.githubusercontent.com/mdroste/stata-scheme-modern/master/")
*set scheme modern, perm
*ssc install palettes,replace
*ssc install colrspace, replace
capture program drop _all
capture log close _all

//ITS with count data
program callits
	local dir0 "C:\Users\Evan\Dropbox (The University of Manchester)\Shared\"
	local dir1 "`dir0'\#7COVID19 IMD v3\"
	local dir2 "`dir1'\graphs\"
	local dir3 "`dir1'\data\"
	local dir4 "`dir1'\graphs\SHAxIMD\"
	local dir6 "`dir1'\logs\"
	local dir7 "`dir1'\paper\appendix2\eps\"
	local dir8 "`dir0'\#7COVID19 IMD v2\"
	capture mkdir "`dir2'"
	capture mkdir "`dir4'"
	capture mkdir "`dir6'"
	capture mkdir "`dir7'"
	capture mkdir "`dir8'"
	local wlist "paper\ paper\appendix2\ paper\appendix2\eps\"
	forvalues i=1(1)`=wordcount("`wlist'")' {
		capture mkdir "`dir1'\`=word("`wlist'",`i')'"
	}
	cd "`dir1'"
	local timepoint=`1'
	tempfile tempf tempg
	qui use "`dir8'ONSEngland_regionsXimd.dta", clear
	qui drop if year<=2014
	qui drop if year==2020 & week>`timepoint'
	//add weeks up to 52 for 2020
	qui save `tempf',replace
	qui keep time time2 year week sha11cd_por IMDqt regXimd
	qui keep if year==2019
	qui duplicates drop week sha11cd_por IMDqt, force
	qui replace year=2020
	qui replace time=time+52
	qui replace time2=time2+52
	qui merge 1:m time sha11cd_por IMDqt using `tempf', nogen
	sort time sha11cd_por IMDqt
	label var aindx "All other indirect deaths"
	
	foreach x in adir dresp dcardx dneop aindx tot {
		qui gen p100k`x'=100000*yll`x'/pop1
		local foo : var label `x'
		label var p100k`x' "YLL `=strlower("`foo'")', per 100k"
		local foo`x': var label p100k`x'
	}	
			
	qui drop if sha11cd_por==.
	sort time sha11cd_por IMDqt
	qui save `tempg', replace
	//need to reshape here
	qui drop regXimd
	qui reshape wide adir-pop1 agep* yll* p100k*, i(time time2 year week sha11cd_por) j(IMDqt)
	qui save `tempf', replace
	
	//log open
	qui log using "`dir6'14_England-Wales_weekly_SHAxIMD_p100k", name(log1) smcl replace

	//Deprivation domains as aggregate by region
	di as text "Deprivation quintiles by SHA region"
	qui use `tempf', clear
	foreach y in adir dresp dcardx dneop aindx tot {
	    preserve	
		foreach x in 2015 2019 2020 {
			qui keep if year>=`x'	
			colorpalette hcl, redblue n(5) nograph
			twoway tsline p100k`y'5 p100k`y'4 p100k`y'3 p100k`y'2 p100k`y'1, by(sha11cd_por, note("") col(3)) ///
			color(`r(p)') ///
			ytitle("`foo`y''", size(small)) ///
			xtitle("time", size(small)) ///
			xlabel(, labsize(2.5) angle(45)) ///
			note("") ///
			ysize(8) xsize(5) ///
			legend(rows(1) label(1 "Quntile 5: Most deprived")) ///
			legend(rows(2) label(2 "Quintile 4") label(3 "Quintile 3") label(4 "Quintile 2")) ///
			legend(rows(3) label(5 "Quntile 1: Least deprived"))
			graph export "`dir4'14_timetrend_shaXimd_`y'_f`x'.png", width(1800) replace
			graph export "`dir7'14_timetrend_shaXimd_`y'_f`x'.eps", replace
			graph close
		}
		restore
	}
	
	qui use `tempg', clear
	//Predict for each cause from week 9 onwards
	foreach y in adir dresp dcardx dneop aindx tot {
		qui gen dtemp=yll`y'
		qui replace dtemp=. if time2>=3128
		di _newline(2) as text "model for: `foo`y''"
		*capture noi regress dtemp i.week time i.sha11cd_por i.IMDqt i.IMDqt#c.time i.sha11cd_por#c.time i.sha11cd_por#i.IMDqt pop1	
		capture noi xtscc dtemp i.week i.sha11cd_por i.IMDqt i.sha11cd_por#i.IMDqt pop1, lag(52)
		qui predict lpest_`y', xb
		qui predict lpser_`y', stdp
		qui drop dtemp
		qui gen p100lpest2`y'=100000*lpest_`y'/pop1
		label var p100lpest2`y' "Predicted `foo`y''"	
		preserve
		foreach x in 2015 2019 2020 {
			qui keep if year>=`x'	
			twoway tsline p100lpest2`y' p100k`y', by(sha11cd_por IMDqt, note("") col(5)) ///
			ytitle("`foo`y''", size(3)) ///
			xlabel(, labsize(2.5) angle(45)) ///
			legend(order(2 1)) ///
			legend(pos(6)) ///
			ysize(8) xsize(5) ///
			legend(rows(1) label(2 "Observed") label(1 "Predicted"))
			graph export "`dir4'14_timetrend-model_shaXimd_`y'_f`x'.png", width(1800) replace
			graph export "`dir7'14_timetrend-model_shaXimd_`y'_f`x'.eps", replace
			graph close
		}
		restore
		***
		preserve
		//3 week average plot
		qui tssmooth ma map100kyhat2_`y' = p100lpest2`y', window(2 1)
		qui tssmooth ma map100k`y' = p100k`y', window(2 1)	
		foreach x in 2015 2019 2020 {
			qui keep if year>=`x'	
			twoway tsline map100kyhat2_`y' map100k`y', by(sha11cd_por IMDqt, note("") col(5)) ///
			ytitle("`foo`y''", size(3)) ///
			xlabel(, labsize(2.5) angle(45)) ///
			legend(order(2 1)) ///
			legend(pos(6)) ///
			ysize(8) xsize(5) ///
			legend(rows(1) label(2 "Observed") label(1 "Predicted"))
			graph export "`dir4'14_timetrendma3-model_shaXimd_`y'_f`x'.png", width(1800) replace
			graph export "`dir7'14_timetrendma3-model_shaXimd_`y'_f`x'.eps", replace
			graph close
		}
		restore
		***				
	}

	//calculate excess mortality
	foreach y in adir dresp dcardx dneop aindx tot {
		//excess mortality in 2020
		qui gen emest`y' = yll`y'-lpest_`y'
		qui gen emlo`y' = yll`y'-(lpest_`y'+1.96*lpser_`y')
		qui gen emup`y' = yll`y'-(lpest_`y'-1.96*lpser_`y')	
		label var emest`y' "`foo`y''"
		foreach x of varlist e*`y' {
			qui gen p100k`x'=100000*`x'/pop1
		}	
	}
	qui save `tempg', replace

	//plots excess
	foreach y in adir dresp dcardx dneop aindx tot {
	    qui use `tempg', clear
		//excess deaths graph
		foreach x in 2015 2019 2020 {
			qui keep if year>=`x'
			twoway rarea p100kemup`y' p100kemlo`y' time, color(gs12) ///
			|| tsline p100kemest`y', by(sha11cd_por IMDqt, note("") col(5)) ytitle("`foo`y''", size(3)) ///
			xlabel(, labsize(2.5) angle(45)) ///
			legend(order(2 1)) ///
			legend(pos(6)) ///
			ysize(8) xsize(5) ///
			legend(rows(1) label(2 "Excess `foo`y''") label(1 "95%CI"))
			graph export "`dir4'14_timetrend-excess_shaXimd_`y'_f`x'.png", width(1800) replace
			graph export "`dir7'14_timetrend-excess_shaXimd_`y'_f`x'.eps", replace
			graph close		    
		}
	}
	qui use `tempg', clear
	
	//list predictions
	sort sha11cd_por IMDqt time
	foreach y in adir dresp dcardx dneop aindx tot {
		di _newline(2) as text "`foo`y''"
		qui gen var=((p100kemest`y'-p100kemlo`y')/invnormal(.975))^2
		format var %10.2f 
		list time time2 year week sha11cd_por IMDqt p100k`y' p100kemest`y' p100kemlo`y' p100kemup`y' var if year==2020, clean noobs
		qui drop var
	}
	
	//log close
	qui log close _all
	qui log2html "`dir6'14_England-Wales_weekly_SHAxIMD_p100k", replace ti("By Strategic Health Authority X IMD per 100k population")
	
end
