# Supplementary material for: Excess years of life lost to COVID-19 and other causes of death by sex, neighbourhood deprivation, and region in England and Wales during 2020: A registry-based study
Source: PLoS Med. 2022 Feb 15;19(2):e1003904. doi: 10.1371/journal.pmed.1003904 (PMC8846534; doi:10.1371/journal.pmed.1003904)
Supplement: S14 File — (DO) [file pmed.1003904.s016.do]

//ITS regression analyses
set more off
set maxiter 20
*ssc install log2html
*net install scheme-modern, from("https://raw.githubusercontent.com/mdroste/stata-scheme-modern/master/")
*set scheme modern, perm
*ssc install palettes,replace
*ssc install colrspace, replace
*ssc install xtscc, replace
capture program drop _all
capture log close _all

//regression commands - practice level since ITSA can only deal with linear regressions
program callits
	local dir0 "C:\Users\Evan\Dropbox (The University of Manchester)\Shared\"
	*local dir0 "C:\Users\vagel\Dropbox (The University of Manchester)\Shared\"
	local dir1 "`dir0'\#7COVID19 IMD v3\"
	local dir2 "`dir1'\graphs\"
	local dir3 "`dir1'\data\"
	local dir6 "`dir1'\logs\"
	local dir7 "`dir1'\paper\appendix2\eps\"
	local dir8 "`dir0'\#7COVID19 IMD v2\"
	local dir9 "`dir8'\data\"
	capture mkdir "`dir2'"
	capture mkdir "`dir4'"
	capture mkdir "`dir6'"
	local wlist "paper\ paper\appendix2\ paper\appendix2\eps\"
	forvalues i=1(1)`=wordcount("`wlist'")' {
		capture mkdir "`dir1'\`=word("`wlist'",`i')'"
	}
	cd "`dir1'"
	set seed 7
	local repnum=10
	//last date XX/XX/2021 (week XX ended 20th Nov). need to go back 7 weeks so include up to week 52
	local timepoint=52
	tempfile tempf ftempEng ftempSex ftempRegions ftempIMD

	
	di as text "Running models:"
	//loop across all datasets
	foreach x in "" "sex" "sha11cd_por" "IMDqt" {
		//data pre-processing
		if "`x'"=="" {
			qui use "`dir8'ONSEngland.dta", clear
			local str1 "Eng"
		}
		else if "`x'"=="sex" {
			qui use "`dir8'ONSEngland_sex.dta", clear
			local str1 "Sex"
		}
		else if "`x'"=="sha11cd_por" {
			qui use "`dir8'ONSEngland_regions.dta", clear
			local str1 "Regions"
		}		
		else if "`x'"=="IMDqt" {
			qui use "`dir8'ONSEngland_imd.dta", clear
			local str1 "IMD"
		}			
		qui drop if year<=2014
		qui drop if year==2020 & week>`timepoint'
		//add weeks up to 52 for 2020
		qui save `tempf',replace
		qui keep time time2 year week `x'
		qui keep if year==2019
		qui duplicates drop week `x', force
		qui replace year=2020
		qui replace time=time+52
		qui replace time2=time2+52
		qui merge 1:1 time `x' using `tempf', nogen
		//generate cluster for use in bootstrap: https://stats.stackexchange.com/questions/25706/how-do-you-do-bootstrapping-with-time-series-data
		if "`x'"=="" {
		    egen timecluster =seq(), block(52)
		}
		else {
			bys `x': egen timecluster =seq(), block(52)
		}
		sort `x' time		
		*xtset,clear
		qui save `ftemp`str1'', replace			
		//loop for excess mortality
		di as text _col(5) "`str1': " _continue
		foreach y in adir dresp dcardx dneop aindx tot {
			qui use `ftemp`str1'', clear
			qui gen p100k`y'=100000*yll`y'/pop1			
			capture drop dtemp
			qui gen dtemp=p100k`y'
			qui gen dtemp2=p100k`y'
			qui replace dtemp=. if time2>=3128
			//call models
			if "`x'"=="" {
				qui newey dtemp i.week, lag(52)
				qui margins if time2>=3130,  predict(xb) post noesample
				local tot = 42*_b[_cons]
				local set = 42*_se[_cons]
				qui sum dtemp2 if time2>=3130
				scalar `str1'es`y'=r(sum)-`tot'
				scalar `str1'lo`y'=r(sum)-`tot'-invnormal(0.975)*`set'
				scalar `str1'up`y'=r(sum)-`tot'+invnormal(0.975)*`set'				
				/*qui bootstrap eYLL=r(temp), reps(`repnum') nodots: myboot`str1' 
				//save results
				scalar `str1'es`y'=el(e(b),1,1)
				scalar `str1'lo`y'=el(e(ci_normal),1,1)
				scalar `str1'up`y'=el(e(ci_normal),2,1)*/
			}
			else if "`x'"=="sex" {
				qui xtscc dtemp i.week i.sex, lag(52)
				*qui newey dtemp i.week i.sex, lag(52) force
				qui margins i.sex if time2>=3130,  predict(xb) post noesample
				matrix A=r(table)
				forvalues i=1(1)2 {
					local tot = 42*A[1,`i']
					local set = 42*A[2,`i']
					qui sum dtemp2 if time2>=3130 & sex==`i'
					scalar `str1'es`y'`i'=r(sum)-`tot'
					scalar `str1'lo`y'`i'=r(sum)-`tot'-invnormal(0.975)*`set'
					scalar `str1'up`y'`i'=r(sum)-`tot'+invnormal(0.975)*`set'		
				}
				/*qui bootstrap eYLLm=r(tempM) eYLLf=r(tempF), reps(`repnum') nodots strata(`x') cluster(timecluster): myboot`str1' 
				//save results
				forvalues i=1(1)2 {
					scalar `str1'es`y'`i'=el(e(b),1,`i')
					scalar `str1'lo`y'`i'=el(e(ci_normal),1,`i')
					scalar `str1'up`y'`i'=el(e(ci_normal),2,`i')			
				}*/
			}
			else if "`x'"=="sha11cd_por" {
				qui xtscc dtemp i.week i.sha11cd_por, lag(52)
				*qui newey dtemp i.week i.sha11cd_por, lag(52) force
				qui margins i.sha11cd_por if time2>=3130,  predict(xb) post noesample
				matrix A=r(table)
				forvalues i=1(1)11 {
					local tot = 42*A[1,`i']
					local set = 42*A[2,`i']
					qui sum dtemp2 if time2>=3130 & sha11cd_por==`i'
					scalar `str1'es`y'`i'=r(sum)-`tot'
					scalar `str1'lo`y'`i'=r(sum)-`tot'-invnormal(0.975)*`set'
					scalar `str1'up`y'`i'=r(sum)-`tot'+invnormal(0.975)*`set'		
				}
				/*qui bootstrap eYLL1=r(temp1) eYLL2=r(temp2) eYLL3=r(temp3) eYLL4=r(temp4) eYLL5=r(temp5) eYLL6=r(temp6) ///
				eYLL7=r(temp7) eYLL8=r(temp8) eYLL9=r(temp9) eYLL10=r(temp10) eYLL11=r(temp11), reps(`repnum') nodots strata(`x') ///
				cluster(timecluster): myboot`str1' 
				//save results
				forvalues i=1(1)11 {
					scalar `str1'es`y'`i'=el(e(b),1,`i')
					scalar `str1'lo`y'`i'=el(e(ci_normal),1,`i')
					scalar `str1'up`y'`i'=el(e(ci_normal),2,`i')			
				}*/
			}			
			else if "`x'"=="IMDqt" {
				qui xtscc dtemp i.week i.IMDqt, lag(52)
				*qui newey dtemp i.week i.IMDqt, lag(52) force
				qui margins i.IMDqt if time2>=3130,  predict(xb) post noesample
				matrix A=r(table)
				forvalues i=1(1)5 {
					local tot = 42*A[1,`i']
					local set = 42*A[2,`i']
					qui sum dtemp2 if time2>=3130 & IMDqt==`i'
					scalar `str1'es`y'`i'=r(sum)-`tot'
					scalar `str1'lo`y'`i'=r(sum)-`tot'-invnormal(0.975)*`set'
					scalar `str1'up`y'`i'=r(sum)-`tot'+invnormal(0.975)*`set'		
				}				
				/*qui bootstrap eYLL1=r(temp1) eYLL2=r(temp2) eYLL3=r(temp3) eYLL4=r(temp4) eYLL5=r(temp5), reps(`repnum') nodots strata(`x') ///
				cluster(timecluster): myboot`str1' 
				//save results
				forvalues i=1(1)5 {
					scalar `str1'es`y'`i'=el(e(b),1,`i')
					scalar `str1'lo`y'`i'=el(e(ci_normal),1,`i')
					scalar `str1'up`y'`i'=el(e(ci_normal),2,`i')			
				}*/
			}					
			di "." _continue
		}
		di
	}	
	
	//log open
	qui log using "`dir6'19_all_newey_p100k", name(log1) smcl replace
	
	//table
    di _newline(1) as text _col(20) "COVID/repiratory" _col(45) "RespOnly" _col(70) "Cardio&diabetes" _col(95) "Cancer" _col(120) "OtherInd" _col(145) "AnyCause"

    foreach x in Eng {
        di as text "`x'" _continue
        di as res _col(20) %1.0f `x'esadir "(" %1.0f `x'loadir "," %1.0f `x'upadir ")" _col(45) %1.0f `x'esdresp "(" %1.0f `x'lodresp "," %1.0f `x'updresp ")" ///
		_col(70) %1.0f `x'esdcardx "(" %1.0f `x'lodcardx "," %1.0f `x'updcardx ")" _col(95) %1.0f `x'esdneop "(" %1.0f `x'lodneop "," %1.0f `x'updneop ")" ///
		_col(120) %1.0f `x'esaindx "(" %1.0f `x'loaindx "," %1.0f `x'upaindx ")" _col(145) %1.0f `x'estot "(" %1.0f `x'lotot "," %1.0f `x'uptot ")"
    }
    di as text "Sex"
	local str1 "Male"
	local str2 "Female"
    foreach x in Sex {
		forvalues i=1(1)2 {
			di as text _col(3) "`str`i''" _continue
			di as res _col(20) %1.0f `x'esadir`i' "(" %1.0f `x'loadir`i' "," %1.0f `x'upadir`i' ")" _col(45) %1.0f `x'esdresp`i' "(" %1.0f `x'lodresp`i' "," ///
			%1.0f `x'updresp`i' ")" ///
			_col(70) %1.0f `x'esdcardx`i' "(" %1.0f `x'lodcardx`i' "," %1.0f `x'updcardx`i' ")" _col(95) %1.0f `x'esdneop`i' "(" %1.0f `x'lodneop`i' "," ///
			%1.0f `x'updneop`i' ")" ///
			_col(120) %1.0f `x'esaindx`i' "(" %1.0f `x'loaindx`i' "," %1.0f `x'upaindx`i' ")" _col(145) %1.0f `x'estot`i' "(" %1.0f `x'lotot`i' "," ///
			%1.0f `x'uptot`i' ")"
		}
	}
    di as text "Regions"
	local str1 "NE"
	local str2 "NW"
	local str3 "York&H"
	local str4 "EastM"
	local str5 "WestM"
	local str6 "East"
	local str7 "London"
	local str8 "SECoast"
	local str9 "SouthC"
	local str10 "SW"
	local str11 "Wales"
    foreach x in Regions {
		forvalues i=1(1)11 {
			di as text _col(3) "`str`i''" _continue
			di as res _col(20) %1.0f `x'esadir`i' "(" %1.0f `x'loadir`i' "," %1.0f `x'upadir`i' ")" _col(45) %1.0f `x'esdresp`i' "(" %1.0f `x'lodresp`i' "," %1.0f `x'updresp`i' ")" ///
			_col(70) %1.0f `x'esdcardx`i' "(" %1.0f `x'lodcardx`i' "," %1.0f `x'updcardx`i' ")" _col(95) %1.0f `x'esdneop`i' "(" %1.0f `x'lodneop`i' "," %1.0f `x'updneop`i' ")" ///
			_col(120) %1.0f `x'esaindx`i' "(" %1.0f `x'loaindx`i' "," %1.0f `x'upaindx`i' ")" _col(145) %1.0f `x'estot`i' "(" %1.0f `x'lotot`i' "," %1.0f `x'uptot`i' ")"
		}
	}	
    di as text "IMD"
	local str1 "1(least)"
	local str2 "2"
	local str3 "3"
	local str4 "4"
	local str5 "5(most)"
    foreach x in IMD {
		forvalues i=1(1)5 {
			di as text _col(3) "`str`i''" _continue
			di as res _col(20) %1.0f `x'esadir`i' "(" %1.0f `x'loadir`i' "," %1.0f `x'upadir`i' ")" _col(45) %1.0f `x'esdresp`i' "(" %1.0f `x'lodresp`i' "," %1.0f `x'updresp`i' ")" ///
			_col(70) %1.0f `x'esdcardx`i' "(" %1.0f `x'lodcardx`i' "," %1.0f `x'updcardx`i' ")" _col(95) %1.0f `x'esdneop`i' "(" %1.0f `x'lodneop`i' "," %1.0f `x'updneop`i' ")" ///
			_col(120) %1.0f `x'esaindx`i' "(" %1.0f `x'loaindx`i' "," %1.0f `x'upaindx`i' ")" _col(145) %1.0f `x'estot`i' "(" %1.0f `x'lotot`i' "," %1.0f `x'uptot`i' ")"
		}
	}		
	
	//log close
	qui log close _all
	***some issue with log2html and double downward slashes
	qui log2html "`dir6'19_all_newey_p100k", replace ti("Estimates table")
end


//unused
/*
//bootstrap custom. Summing from week 11 in 2020 until the end of the year
program define mybootEng, rclass
	preserve
	tsset time
	*regress dtemp i.week time pop1
	newey dtemp i.week pop1, lag(52)
	predict lpest, xb
	//results
	qui gen temp=dtemp2-lpest
	qui sum temp if time2>=3130 & time<=3171
	return scalar temp=r(sum)
	restore
end
program define mybootSex, rclass
	preserve
	regress dtemp i.week time i.sex i.sex#c.time pop1
	predict lpest, xb
	//results
	qui gen temp=dtemp2-lpest
	qui sum temp if time2>=3130 & time<=3171 & sex==2
	return scalar tempF=r(sum)
	qui sum temp if time2>=3130 & time<=3171 & sex==1
	return scalar tempM=r(sum)
	restore
end
program define mybootRegions, rclass
	preserve
	regress dtemp i.week time i.sha11cd_por i.sha11cd_por#c.time pop1
	predict lpest, xb
	//results
	qui gen temp=dtemp2-lpest
	forvalues i=1(1)11 {
		qui sum temp if time2>=3130 & time<=3171 & sha11cd_por==`i'
		return scalar temp`i'=r(sum)
	}
	restore
end
program define mybootIMD, rclass
	preserve
	regress dtemp i.week time i.IMDqt i.IMDqt#c.time pop1	
	predict lpest, xb
	//results
	qui gen temp=dtemp2-lpest
	forvalues i=1(1)5 {
		qui sum temp if time2>=3130 & time<=3171 & IMDqt==`i'
		return scalar temp`i'=r(sum)
	}
	restore
end
*/
